# Supplementary material for: Optimising a Functional Beverage from Quinoa and Cherimoya Mixtures Fermented with Water Kefir Grains
Source: Foods. 2025 Oct 10;14(20):3464. doi: 10.3390/foods14203464 (PMC12562328; doi:10.3390/foods14203464)
Supplement: Supplementary file 1 [file foods-14-03464-s001.zip]

Archive with 1 entries (1 files):
- foods-3887356-supplementary.xlsx
