# Supplementary material for: Optimising a Functional Beverage from Quinoa and Cherimoya Mixtures Fermented with Water Kefir Grains
Source: Foods. 2025 Oct 10;14(20):3464. doi: 10.3390/foods14203464 (PMC12562328; doi:10.3390/foods14203464)
Supplement: Supplementary file 1 [file foods-14-03464-s001.zip › foods-3887356-supplementary.xlsx]

## Sheet: Encuesta (Survey)
										Me gusta/agrada mucho (I like it very much).
										Me gusta/agrada moderadamente (I like it moderately).
										Me gusta/agrada poco (I like it a little).
										No me gusta/agrada ni me disgusta/desagrada (I neither like it nor dislike it).
										Me disgusta/desagrada poco (I dislike it a little).
										Me disgusta/desagrada moderadamente (I dislike it moderately).
										Me disgusta/desagrada mucho (I dislike it very much).
										Me gusta/agrada mucho (I like it very much).
										Me gusta/agrada moderadamente (I like it moderately).
										Me gusta/agrada poco (I like it a little).
										No me gusta/agrada ni me disgusta/desagrada (I neither like it nor dislike it).
										Me disgusta/desagrada poco (I dislike it a little).
										Me disgusta/desagrada moderadamente (I dislike it moderately).
										Me disgusta/desagrada mucho (I dislike it very much).

## Sheet: Sheet2
				Actual
	Component 1	Component 2	Factor 3	Response 1	Response 2	Response 3		Response 1	Response 2	Response 3
Run	A:CJ	B:QP	C:temp	LAB	Yeast	SA		LAB	Yeast	SA
			°C	CFU/ml	CFU/ml	-		CFU/ml	CFU/ml	-
1	0.25	0.75	-1	556000000000	91800000000	4.94		6.2975e+11	1.25893e+11	4.6525			1/Sqrt(LAB -0.50)	=		Log₁₀(Yeast)	=		SA	=
2	1	0	1	3000000000000	297000000000	3.67		4.73825e+12	3.80189e+11	3.26			8.117e-07	A		11.73	A		3.12	A
3	0.5	0.5	1	5600000000000	399000000000	4.23		1.0826e+13	3.23594e+11	4.375			5.27e-07	B		12.96	B		5.35	B
4	0	1	-1	980000000000	545000000000	5.85		1.08665e+12	6.91831e+11	5.21			7.195e-07	AB		1.12	C		0.14	C
5	0.25	0.75	1	55000000000000	990000000000	5.11		2.35577e+13	1.09964e+12	4.9325			-3.523e-07	AC		-3.51	AB
6	0.5	0.5	-1	525000000000	416000000000	4.2		5.14218e+11	2.66073e+11	4.095			-4.323e-07	BC		-1.27	AC
7	0.75	0.25	-1	591000000000	732000000000	3.48		5.3869e+11	9.27897e+11	3.5375			-6.12e-07	ABC		0	BC
8	1	0	-1	797000000000	673000000000	3.22		7.38064e+11	7.58578e+11	2.98						-1.77	ABC
9	0.75	0.25	1	11000000000000	355000000000	4.05		6.62954e+12	4.35261e+11	3.8175						4.52	AB(A-B)
10	0	1	1	90000000000000	145000000000000	5.89		1.11506e+14	1.20226e+14	5.49
11	0	1	-1	1320000000000	1000000000000	4.67		1.08665e+12	6.91831e+11	5.21
12	1	0	-1	649000000000	900000000000	2.32		7.38064e+11	7.58578e+11	2.98
13	0	1	1	100000000000000	102000000000000	4.62		1.11506e+14	1.20226e+14	5.49
14	1	0	1	7500000000000	495000000000	3.07		4.73825e+12	3.80189e+11	3.26
			min	525000000000	91800000000
			max	100000000000000	145000000000000
			range	99500000000000	149910000000000
			n=6	24875000000000	24985000000000
																							0	120000000000000							0	150000000000000					1	7
Number	CJ	QP	temp	LAB	Yeast	SA	Desirability				LAB	Yeast	SA
1	0.873	0.127	25	6.16092e+11	1216465701275	3.266	0.615	Selected			570000000000	310000000000	3.21
2	0.91	0.09	25	6.47578e+11	1.16369e+12	3.184	0.613				420000000000	3000000000000	3.45
3	1	0	25	7.54009e+11	8.08023e+11	2.985	0.579				710000000000	1100000000000	3.31
4	0	1	26.356	1.66989e+12	2.03158e+12	5.264	0.339

## Sheet: Replica
	Dilución	-7	-10
	BAL
									color													1	Me gusta/agrada mucho (I like it very much).
		INICIO	FINAL	DIFERENCIA						P1	P2	P3	P4	P5	P6	P7	P8	P9	P10	PROMEDIO		2	Me gusta/agrada moderadamente (I like it moderately).
	T1	320000000	570000000000	569680000000					T1	2	1	2	1	2	2	1	2	2	1	1.6		3	Me gusta/agrada poco (I like it a little).
	T2	130000000	420000000000	419870000000					T2	2	2	1	2	1	1	2	3	3	1	1.8		4	No me gusta/agrada ni me disgusta/desagrada (I neither like it nor dislike it).
	T3	470000000	710000000000	709530000000					T3	3	2	2	3	1	2	3	3	2	2	2.3		5	Me disgusta/desagrada poco (I dislike it a little).
																						6	Me disgusta/desagrada moderadamente (I dislike it moderately).
	PROMEDIO	3.06667e+08	5.66667e+11	566360000000					olor													7	Me disgusta/desagrada mucho (I dislike it very much).
										P1	P2	P3	P4	P5	P6	P7	P8	P9	P10	PROMEDIO
									T1	2	3	2	4	1	2	2	3	3	3	2.5
									T2	4	3	4	3	2	1	2	4	2	5	3
									T3	3	2	4	2	1	3	4	4	2	2	2.7
	LEVADURAS								sabor
										P1	P2	P3	P4	P5	P6	P7	P8	P9	P10	PROMEDIO
		INICIO	FINAL	DIFERENCIA					T1	6	5	5	4	6	5	4	3	5	4	4.7
	T1	230000000	310000000000	309770000000					T2	4	5	4	4	6	4	5	4	4	5	4.5
	T2	100000000	3000000000000	2999900000000					T3	4	5	4	5	6	5	5	3	5	4	4.6
	T3	900000000	1100000000000	1099100000000
									textura
	PROMEDIO	410000000	1470000000000	1469590000000						P1	P2	P3	P4	P5	P6	P7	P8	P9	P10	PROMEDIO
									T1	2	2	3	2	2	3	4	2	3	4	2.7
									T2	2	3	5	3	2	3	5	4	3	3	3.3
									T3	3	2	3	2	1	3	4	3	3	3	2.7
										P1	P2	P3	P4	P5	P6	P7	P8	P9	P10		average	SD	%CV
									T1	3.4	3.05	3.4	2.85	3.25	3.4	3.25	2.5	3.55	3.4		3.205	0.320113	0.0998792
									T2	3	3.55	3.9	3.2	3.25	2.75	4.1	3.85	3.2	3.7		3.45	0.436527	0.126529
									T3	3.35	3.05	3.35	3.2	2.75	3.55	4.2	3.15	3.4	3.05		3.305	0.386904	0.117066
																					9.96		Optimun:	3.32	±	0.661422
																					3.32

## Sheet: Materia Prima
Pulpa de Chirimoya								Análisis físico-químicos
								(Physicochemical Analyses)
Bacterias ácido lácticas			27000000
			30000000	2.53333e+07	5.68624e+06						Resultado
			19000000							Unidad	C. Quinua	P. Chirimoya
									Proteína Total (Total proteins)	%	3,4 ± (0,26)	1,87 ± (0,26)
Levaduras			37000000						Ácido ascórbico (Ascorbic acid)	mg/100g	1	14.6
			38000000	5.93333e+07	3.78197e+07
			103000000
									C. Quinua	P. Chirimoya
								°Brix	14.5	22
Colada de Quinua									14.2	22.1
									14.5	22.1
Bacterias ácido lácticas			161000000
			15000000	1.25333e+08	9.75209e+07
			200000000						C. Quinua	P. Chirimoya		C. Quinua	6.52333	±	0.0680686
								pH	6.5	4.6
Levaduras			103000000						6.47	4.62
			59000000	5.73333e+07	4.65224e+07				6.6	4.6		P. Chirimoya	4.60667	±	0.011547
			10000000
	27000000	30000000	19000000	161000000	15000000	200000000	570000000000	420000000000	710000000000
	37000000	38000000	103000000	103000000	59000000	10000000	310000000000	3000000000000	1100000000000
			LAB, CFU/ml			Yeast, CFU/ml			Total Prot., %		Vit. C, mg/100 g		Total Sugars, °Bx			pH, -								Resultado
		CJ	27000000			37000000							22										Unidad	BEBIDA ÓPTIMA			promedio
		CJ	30000000	2.53333e+07	5.68624e+06	38000000	5.93333e+07	3.78197e+07	1.87	0.26	14.6	0	22.1	22.0667	0.057735	4.60667	0.011547				Proteína Total		%	3.35	3	3.73	3.36
		CJ	19000000			103000000							22.1								Ácido ascórbico		mg/100g	2.4	2.5	2.2	2.36667
		QP	161000000			103000000							14.5
		QP	15000000	1.25333e+08	9.75209e+07	59000000	5.73333e+07	4.65224e+07	3.4	0.26	1	0	14.2	14.4	0.173205	6.52333	0.0680686
		QP	200000000			10000000							14.5
		Optimum	570000000000			310000000000							9.96667								°Brix	10	10.2	10.3
		Optimum	420000000000	5.66667e+11	1.45029e+11	3000000000000	1470000000000	1.38264e+12	3.36	0.365103	2.36667	0.152753	10.1333	10.1556	0.200924	3.72333	0.011547					9.9	10	10.5
		Optimum	710000000000			1100000000000							10.3667									10	10.2	10.3
																					promedio	9.96667	10.1333	10.3667
																					pH. -	3.72	3.73	3.71
																						3.72	3.72	3.72
																						3.71	3.76	3.72
																					promedio	3.71667	3.73667	3.71667
																						3.72333	±	0.011547
		LAB								Yeast
	CJ	27000000	30000000	19000000					CJ	37000000	38000000	103000000
	QP	161000000	15000000	200000000					QP	103000000	59000000	10000000
	Optimum	570000000000	420000000000	710000000000					Optimum	310000000000	3000000000000	1100000000000
					Mix
				QP =	0.13	(m/m)
				CJ =	0.87	(m/m)				Optimum after fermenting
				LAB mix =	3.83333e+07	±	3.10431e+07	CFU/mL		LAB * =	5.66667e+11	±	1.45029e+11	CFU/mL						4.16972	log	aumented
				Yeast mix =	5.90733e+07	±	6.09551e+07	CFU/mL		Yeast * =	1470000000000	±	1.38264e+12	CFU/mL						4.39591	log	aumented
				Prot. mix =	2.0689	±	0.328292	%		Prot. * =	3.36	±	0.365103	%						0.624051		aumented
				Vit.C mix =	12.832	±	0.152753	mg/100 g		Vit.C * =	2.36667	±	0.152753	mg/100 g						0.815565		dimished
				Sugars mix =	21.07	±	0.259359	°Brix		Sugars * =	10.1556	±	0.200924	°Brix						0.518009		dimished
				pH mix =	4.85583	±	0.0521103	-		pH * =	3.72333	±	0.011547	-						0.233225		dimished
															OL, -
															CJ	2.7675	±	1.1
															QP	5.255	±	1.3
															Optimun:	3.32	±	0.661422
															QP:	5.255	1.3
															CJ:	2.7675	1.1

## Sheet: Resumen
	Factors			BAL inicial		Response 1		Yeast inicial		Response 2		Response 3
	A:CJ	B:QP	C:temp	BAL0	ΔBAL0	BAL	ΔBAL	Yeast0	ΔYeast0	Yeast	ΔYeast	SA	ΔSA
Run	w/w	w/w	°C	x106 CFU/ml		x109 CFU/ml		x106 CFU/ml		x109 CFU/ml		-	.
1	0.25	0.75	25	0.19792	0.0192937	0.556	0.0540563	0.174	0.00466883	0.1008	0.0132037	4.94	0.4
4	0	1	25	0.163	0.00626921	0.98	0.0694902	0.103	0.00745246	0.545	0.0183485	5.85	0.81
6	0.5	0.5	25	0.188496	0.0121788	0.525	0.0560158	0.117	0.00931467	0.416	0.0460503	4.2	0.6
7	0.75	0.25	25	0.123	0.0045227	0.591	0.0227324	1	0.0383296	0.732	0.0622872	3.48	0.38
8	1	0	25	0.405266	0.0212496	0.797	0.0457266	0.103	0.00796513	0.673	0.09	3.22	0.57
11	0	1	25	0.395841	0.0338343	1.32	0.146169	0.141	0.0101924	1	0.11198	4.67	0.77
12	1	0	25	0.584337	0.0145996	0.649	0.0184951	0.309	0.0143177	0.9	0.00101598	2.32	0.68
2	1	0	32	2.43	1.01553	3	0.0038368	0.3	0.017376	0.297	0.06	3.67	0.42
3	0.5	0.5	32	2.005	0.666776	5.6	0.369267	0.4	0.0151164	0.399	0.0414546	4.23	0.54
5	0.25	0.75	32	6.7	0.448198	55	4.62653	1	0.000956077	0.99	0.057545	5.11	0.87
9	0.75	0.25	32	4.45	1.67152	11	0.685574	0.4	0.0384013	0.355	0.0225606	4.05	0.36
10	0	1	32	2.8	0.0287116	90	2.97916	1.454	0.0259523	145	7.07006	5.89	0.47
13	0	1	32	5.4	1.83886	90	10.2223	1.016	0.0535555	102	2.85221	4.62	0.83
14	1	0	32	3.2	0.00499863	7.5	0.883083	0.5	0.0252028	0.495	0.08492	3.07	0.3
